# Supplementary material for: Genome-Wide Association Analysis of Eating Disorder-Related Symptoms, Behaviors, and Personality Traits
Source: Am J Med Genet B Neuropsychiatr Genet. 2012 Aug 22;159B(7):803–11. doi: 10.1002/ajmg.b.32087 (PMC3494378; doi:10.1002/ajmg.b.32087)
Supplement: Supplementary file 1 [file ajmg0159B-0803-SD1.xls]

## Sheet: Sheet1
Supplementary Table 1: Discovery dataset, replication stage 1 and 2 and global-meta-analysis results of prioritised SNPs
SNP information					TwinsUK							FinnTwin16 (stage 1 replication)								Meta-analysis across TwinsUK and FinnTwin16								TEENAGE (stage 2 replication)								Global meta-analysis
MARKER	CHR	POS	NEAREST GENE	SNP FUNCTION	EA	NEA	EAF	BETA	SE	P	N	MARKER	EA	NEA	EAF	BETA	SE	P	N	EA	NEA	EAF	BETA	SE	P	I2	N	MARKER	EA	NEA	EAF	BETA	SE	P	N	EA	NEA	EAF	BETA	SE	P	I2	N
DT												DT																DT
rs1436174	1	223009473	~15kb from CNIH3	unknown	A	G	0.168304	0.0110726	0.0023409	2.24e-06	1934	rs1436174	A	G	0.193662	0.00183327	0.00811928	0.821363	284	A	G	0.171551	0.010364	0.002249	4.14e-06	0.164	2218	rs1436174	T	C	0.1863	-0.001434	0.004798	0.7651	475	A	G	0.174152	0.008238	0.002037	5.29e-05	0.674909	2693
rs8181015	8	117363065	~360kb from EIF3H	unknown	T	C	0.321262	-0.00808048	0.0017956	6.79e-06	1933	rs8181015	A	G	0.364437	-0.00347432	0.00634518	0.583999	284	T	C	0.326793	-0.007739	0.001728	7.6e-06	0	2217	rs8181015	T	C	0.4248	-0.0002048	0.003725	0.9562	479	T	C	0.344206	-0.006405	0.001567	4.43e-05	0.481128	2696
rs7218549	17	9691035	GLP2R	intronic	C	T	0.140714	-0.0111657	0.00247857	6.64e-06	1933	rs7218549	G	A	0.146127	-0.00167999	0.00883401	0.849174	284	C	T	0.141407	-0.010473	0.002386	1.16e-05	0.064	2217	rs7218549	C	T	0.1875	0.0005122	0.004744	0.9141	480	C	T	0.149611	-0.008255	0.002132	0.000109	0.626054	2697
BD												BD																BD
rs7523017	1	35787598	KIAA0319L	intronic	A	G	0.0665796	-3.10803	0.695805	7.94e-06	1915	rs7523017	A	G	0.0561404	0.36833	2.11221	0.861566	285	A	G	0.065227	-2.76771	0.66087	2.85e-05	0.591	2200	rs7523017	A	G	0.08264	-0.2492	1.163	0.8305	478	A	G	0.068335	-2.15297	0.574582	0.00018	0.666025	2678
rs11706631	3	5990247	no gene > 500kb away	unknown	A	G	0.192006	1.9964	0.441133	6.02e-06	1914	rs11706631	A	G	0.168421	-1.21077	1.29422	0.34952	285	A	G	0.18895	1.66258	0.417544	6.91e-05	0.818	2199	rs11706631	A	G	0.1498	-0.6417	0.923	0.4873	474	A	G	0.182007	1.27113	0.380429	0.000839	0.812655	2673
rs6894268	5	178965094	RUFY1	intronic	A	G	0.330184	1.66104	0.373731	8.81e-06	1905	rs6894268	A	G	0.438596	0.997562	0.962858	0.300183	285	A	G	0.344292	1.57417	0.348406	6.33e-06	0	2190	rs6894268	A	G	0.3956	0.9981	0.6286	0.1129	479	A	G	0.3535	1.43879	0.304729	2.38e-06	0	2669
rs10485408	6	91562678	~210kb from MAP3K7	unknown	A	G	0.160742	2.07257	0.462201	7.32e-06	1913	rs10485408	A	G	0.215789	0.0948218	1.16166	0.934944	285	A	G	0.16788	1.80227	0.429456	2.74e-05	0.6	2198	rs10485408	T	C	0.1406	-0.6909	0.9144	0.4503	473	A	G	0.163049	1.35171	0.388719	0.00051	0.767254	2671
rs10745708	12	93808857	~80kb from NDUFA12	unknown	G	A	0.439948	-1.62466	0.343409	2.23e-06	1915	rs10745708	G	A	0.494737	0.204225	0.916234	0.823616	285	G	A	0.447045	-1.39939	0.321565	1.37e-05	0.714	2200	rs10745708	G	A	0.465	0.6617	0.6188	0.2854	472	G	A	0.450217	-0.961145	0.285338	0.00076	0.836452	2672
rs1230472	13	45675502	EST BG718462; 21 kb from LCP1	unknown	T	C	0.320366	-1.65282	0.373382	9.57e-06	1915	rs1230472	A	G	0.44386	-0.169194	0.900163	0.850908	285	T	C	0.336364	-1.43503	0.344889	3.21e-05	0.569	2200	rs1230472	NA	NA	NA	NA	NA	NA	NA	T	C	0.336364	-1.43503	0.344889	3.21e-05	0.568537	2200
rs1230465	13	45677953	EST DB462201; 25 kb from LCP1	unknown	T	C	0.336644	-1.6245	0.36668	9.41e-06	1913	rs1230465	A	G	0.44386	-0.169194	0.900163	0.850908	285	T	C	0.350546	-1.41738	0.339587	3.03e-05	0.554	2198	rs1230465	NA	NA	NA	NA	NA	NA	NA	T	C	0.350546	-1.41738	0.339587	3.03e-05	0.553926	2198
rs12593575	15	76177964	SH2D7	missense	T	C	0.207016	1.77823	0.426954	3.11e-05	1915	rs12593575	A	G	0.142105	0.368049	1.40744	0.793706	285	T	C	0.196136	1.6594	0.408569	4.93e-05	0	2200	rs12593575	T	C	0.1684	-1.859	0.8273	0.02505	478	T	C	0.191186	0.969531	0.366331	0.008148	0.870632	2678
BULIMIA												BULIMIA																BULIMIA
rs2895316	3	107929671	no gene > 500kb away	unknown	C	T	0.123579	0.104931	0.022013	1.87e-06	2023	rs2895316	G	A	0.133803	-0.0704912	0.0584562	0.227864	284	C	T	0.124837	0.083145	0.020601	5.49e-05	0.873	2307	rs2895316	C	T	0.08873	0.2949	0.2303	0.2003	479	C	T	0.118629	0.084826	0.020519	3.6e-05	0.770795	2786
rs7624327	3	158319600	28kb from CCNL1	unknown	A	G	0.0976273	0.111043	0.0242848	4.82e-06	2023	rs7624327	A	G	0.0897887	0.117323	0.0758502	0.121917	284	A	G	0.096662	0.111627	0.023128	1.41e-06	0	2307	rs7624327	A	G	0.1048	-0.2957	0.215	0.169	477	A	G	0.098057	0.106967	0.022996	3.34e-06	0.437325	2784
rs1478498	5	63246385	~46kb from HTR1A	unknown	T	C	0.217822	0.0824431	0.0176136	2.86e-06	2020	rs1478498	A	G	0.284211	0.00157143	0.047126	0.973399	285	T	C	0.22603	0.072531	0.016499	1.12e-05	0.613	2305	rs1478498	A	G	0.229	0.03019	0.1534	0.844	476	T	C	0.226539	0.072046	0.016404	1.14e-05	0.247912	2781
rs4959999	6	4453959	~102kb from KU-MEL-3	unknown	G	A	0.141798	0.0929169	0.0206377	6.72e-06	2024	rs4959999	G	A	0.15493	0.00663431	0.0603196	0.912421	284	G	A	0.143414	0.083875	0.019526	1.77e-05	0.454	2308	rs4959999	G	A	0.1904	0.1128	0.1595	0.4794	478	G	A	0.151476	0.084302	0.019382	1.38e-05	0	2786
rs4763075	12	61962124	130kb from AVPR1A	unknown	A	G	0.28476	0.0707782	0.0156977	6.52e-06	2021	rs4763075	A	G	0.333333	-0.0120756	0.0458584	0.792302	285	A	G	0.290763	0.062088	0.014852	2.94e-05	0.658	2306	rs4763075	A	G	0.3249	0.04441	0.143	0.7561	477	A	G	0.296614	0.061899	0.014772	2.82e-05	0.319038	2783
rs2058178	17	14902367	~172kb from PMP22	unknown	A	G	0.23912	-0.076859	0.0171149	7.1e-06	2022	rs2058178	A	G	0.285965	0.00303848	0.049061	0.950616	285	A	G	0.244907	-0.068191	0.01616	2.47e-05	0.577	2307	rs2058178	NA	NA	NA	NA	NA	NA	NA	A	G	0.244907	-0.068191	0.01616	2.47e-05	0.577057	2307
BREAKFAST SKIPPING												BREAKFAST SKIPPING																BREAKFAST SKIPPING
rs2609881	19	49523829	ZFP112	missense	G	T	0.105683	0.102442	0.0220059	3.24e-06	2006	rs2609881	C	A	0.155052	-0.0168812	0.0617366	0.784515	287	G	T	0.111862	0.088991	0.020728	1.78e-05	0.698	2293	rs2609881	C	A	0.136	-0.1425	0.1893	0.4516	478	G	T	0.116026	0.086248	0.020605	2.88e-05	0.582657	2771
OCPD												OCPD																OCPD
rs2814779	1	157365337	~52kb from AIM2	unknown	A	G	0.0861678	0.193479	0.0404201	1.69541e-06	882	rs2814779	NA	NA	NA	NA	NA	NA	NA	NA	NA	NA	NA	NA	NA	NA	NA	rs2814779	T	C	0.1453	-0.4565	0.2161	0.03461	475	A	G	0.106866	0.171508	0.039731	1.6e-05	0.885595	1357
rs1035271	2	144377392	~40kb from GTDC1	unknown	C	T	0.47735	-0.10346	0.0229993	6.84636e-06	883	rs1035271	NA	NA	NA	NA	NA	NA	NA	NA	NA	NA	NA	NA	NA	NA	NA	rs1035271	A	G	0.4471	-0.1109	0.1575	0.4813	473	C	T	0.503703	-0.098985	0.022758	1.38e-05	0.448639	1356
rs7690467	4	133545845	no gene > 500kb away	unknown	C	T	0.296149	-0.11374	0.0253558	7.26509e-06	883	rs7690467	NA	NA	NA	NA	NA	NA	NA	NA	NA	NA	NA	NA	NA	NA	NA	rs7690467	C	T	0.2631	-0.08677	0.1717	0.6134	477	C	T	0.284558	-0.113165	0.025084	6.53e-06	0	1360
rs1898111	15	45679590	SEMA6D	unknown	G	A	0.165912	-0.145706	0.0308786	2.37388e-06	883	rs1898111	NA	NA	NA	NA	NA	NA	NA	NA	NA	NA	NA	NA	NA	NA	NA	rs1898111	G	A	0.1576	0.3442	0.2299	0.1344	476	G	A	0.163	-0.137025	0.030604	7.66e-06	0.776	1359
rs10519201	15	47008883	SHC4	intronic	T	G	0.137599	0.14494	0.0327017	9.3281e-06	883	rs10519201	NA	NA	NA	NA	NA	NA	NA	NA	NA	NA	NA	NA	NA	NA	NA	rs10519201	T	G	0.1208	0.2634	0.2603	0.3115	476	T	G	0.131715	0.146781	0.032447	6.16e-06	0	1359
rs10520565	15	81052129	CPEB1	intronic	T	C	0.104427	0.165203	0.0374366	1.02013e-05	881	rs10520565	NA	NA	NA	NA	NA	NA	NA	NA	NA	NA	NA	NA	NA	NA	NA	rs10520565	T	C	0.1397	-0.1099	0.2141	0.6078	476	T	C	0.1168	0.157041	0.036877	2.08e-05	0.376	1357
rs1557305	18	4711359	~267kb from DLGAP1	unknown	T	C	0.368063	-0.109302	0.0229501	1.91119e-06	883	rs1557305	NA	NA	NA	NA	NA	NA	NA	NA	NA	NA	NA	NA	NA	NA	NA	rs1557305	T	C	0.38	0.1891	0.1754	0.2811	475	T	C	0.372239	-0.10428	0.022756	4.66e-06	0.649	1358
WF												WF																WF
rs4853643	2	192400015	~8kb from SDPR	unknown	T	C	0.179813	-0.0735376	0.0166843	1.04525e-05	2561	rs4853643	NA	NA	NA	NA	NA	NA	NA	NA	NA	NA	NA	NA	NA	NA	NA	rs4853643	T	C	0.1638	-0.1953	0.4185	0.6406	400	T	C	0.177649	-0.073731	0.016671	9.88e-06	0	2961
rs218361	8	116179901	~310kb from TRPS1	unknown	G	A	0.427347	0.0583295	0.0130821	8.24523e-06	2567	rs218361	NA	NA	NA	NA	NA	NA	NA	NA	NA	NA	NA	NA	NA	NA	NA	rs218361	C	T	0.4361	0.2894	0.3006	0.3358	399	G	A	0.428525	0.058766	0.01307	7.01e-06	0	2966
CHR - chromosome; POS - position; EA - effect allele; NEA - non-effect allele; EAF - effect allele frequency; SE - standard error; P - p-value; N - total number of
samples; I2- measure of heterogeneity; DT - Drive For Thinness; BD - Body Dissatisfaction; OCPD - Childhood Obsessive Compulsive Personality Disorder;
WF - Weight Fluctuation. The SNPs in bold were taken for de novo genotyping.
