# Supplementary material for: Genome-Wide Association Analysis of Eating Disorder-Related Symptoms, Behaviors, and Personality Traits
Source: Am J Med Genet B Neuropsychiatr Genet. 2012 Aug 22;159B(7):803–11. doi: 10.1002/ajmg.b.32087 (PMC3494378; doi:10.1002/ajmg.b.32087)
Supplement: Supplementary file 3 [file ajmg0159B-0803-SD3.xls]

## Sheet: Sheet1
Supplementary Table 3: Association of established EDs SNPs with six ED-related traits in TwinsUK discovery dataset
SNP information									Drive For Thinness
ORIGINAL SNP	GENE	GENOTYPED SNP*	LD (r2)	CHR	POS	EA	NEA	EAF	N	BETA	SE	P
rs674386	HTR1D	rs7532266	1	1	23424210	A	C	0.303257	1934	0.00177905	0.00183224	0.331563
rs10494067	NTNG1	rs10494067	/	1	107632381	C	A	0.0660622	1930	0.000151661	0.0034771	0.96521
rs2048332	near SPATA17	rs6604568	0.828	1	216160774	G	A	0.28516	1934	-0.00603558	0.00190281	0.00151431
rs6782029	VGLL4	rs6782029	/	3	11650789	C	T	0.226215	1934	-0.000200214	0.00209876	0.924
rs4479806	CDH9	rs4479806	/	5	26759540	A	C	0.0952381	1932	0.00620407	0.0029178	0.03348
rs410644	SSBP2	rs410644	/	5	81123290	G	T	0.473616	1933	0.001266	0.00170402	0.457514
rs6959888	ZNF804B	rs6959888	/	7	88434321	G	A	0.117175	1933	-0.00112632	0.00266868	0.672988
rs512089	ELAVL2	rs512089	/	9	23864047	C	A	0.257764	1932	0.0043901	0.00193943	0.0235985
rs6265	BDNF	rs6265	/	11	27636492	T	C	0.190021	1934	0.00926869	0.0021908	2.32929e-05
rs3808986	APLP2	rs3808986	/	11	129415794	A	C	0.0633402	1934	-0.00040844	0.00347285	0.906377
rs6311	5-HT2A	rs4941573	1	13	46362858	G	A	0.416365	1931	-0.00309382	0.00174161	0.0756658
rs957788	FAM155A	rs957788	/	13	107055221	C	T	0.318158	1933	-0.0030063	0.00181439	0.0975349
rs4680	COMT	rs4680	/	22	18331271	A	G	0.504402	1931	-0.000548238	0.00173569	0.752107
rs569356	OPRD1	rs1042114	0.935	1	29011562	G	T	0.144335	1933	0.00124004	0.00247474	0.616315
	Body Dissatisfaction				Bulimia				Childhood Retrospective Perfectionism
ORIGINAL SNP	N	BETA	SE	P	N	BETA	SE	P	N	BETA	SE	P
rs674386	1915	-0.583914	0.367815	0.112395	2024	0.0136088	0.0154451	0.378262	882	0.0127199	0.0251623	0.613196
rs10494067	1912	-0.644858	0.696482	0.354508	2020	-0.0359012	0.0293313	0.220957	881	-0.00488263	0.0455335	0.914605
rs2048332	1915	0.447506	0.383128	0.242793	2024	0.0291822	0.0160772	0.0695039	883	-0.0209701	0.0256139	0.412959
rs6782029	1915	-0.0300283	0.422695	0.943366	2024	-0.003082	0.017779	0.862376	883	-0.0359102	0.0275222	0.19197
rs4479806	1913	-0.522328	0.58875	0.374981	2022	-0.0497099	0.0247626	0.0447003	883	-0.0142096	0.0373345	0.703498
rs410644	1914	-0.0620704	0.34436	0.856957	2023	0.00821304	0.0144487	0.569746	883	-0.0130785	0.022663	0.563879
rs6959888	1914	-0.126609	0.538855	0.814241	2023	0.0210945	0.0226918	0.352573	883	0.0477498	0.0345549	0.167017
rs512089	1912	-0.203721	0.389416	0.600873	2021	-0.00454119	0.016329	0.780931	883	-0.00582573	0.0249416	0.815315
rs6265	1915	-1.28411	0.441684	0.00364558	2024	-0.0523261	0.0185293	0.00474346	883	-0.021537	0.0282961	0.44658
rs3808986	1915	0.41896	0.697756	0.548214	2024	0.0295473	0.029124	0.310327	883	0.026148	0.0472454	0.579955
rs6311	1912	0.176624	0.351961	0.615788	2021	-0.0139375	0.0147657	0.345214	883	0.0399821	0.022815	0.0796964
rs957788	1914	0.459622	0.364234	0.20699	2023	0.0019867	0.0153297	0.896884	882	0.0371996	0.0234079	0.112017
rs4680	1912	0.210743	0.348098	0.544905	2021	-0.00325396	0.0146253	0.823934	882	-0.00931514	0.0227212	0.681824
rs569356	1914	-1.39546	0.49537	0.00484723	2023	-0.0031501	0.0209961	0.880739	883	0.00348203	0.0320283	0.913427
	Breakfast Skipping				Weight Fluctuation
ORIGINAL SNP	N	BETA	SE	P	N	BETA	SE	P
rs674386	2006	0.00224101	0.0142902	0.875385	2564	-0.0117616	0.0138615	0.396157
rs10494067	2002	0.0179302	0.0269873	0.506437	2562	0.0176764	0.0260743	0.497821
rs2048332	2006	0.0221165	0.0148072	0.135273	2567	0.0157484	0.0140728	0.263111
rs6782029	2006	0.00728422	0.0163707	0.656352	2567	-0.0035256	0.015496	0.820022
rs4479806	2004	-0.0259948	0.0227753	0.253722	2564	0.0149351	0.0218618	0.494505
rs410644	2005	0.00407866	0.0133377	0.759757	2565	0.00166575	0.0128277	0.89668
rs6959888	2005	0.0157712	0.0209214	0.450949	2566	-0.00745159	0.0197254	0.705605
rs512089	2003	-0.00589976	0.0150921	0.69586	2564	-0.0029437	0.0144471	0.838544
rs6265	2006	-0.00993801	0.0170721	0.560485	2567	-0.0178784	0.0164526	0.277186
rs3808986	2006	-0.000847255	0.0269523	0.974922	2567	-0.0126469	0.0255444	0.620532
rs6311	2004	-0.0195973	0.0136106	0.149911	2564	0.0208732	0.013121	0.111648
rs957788	2005	-0.0119078	0.0141549	0.400208	2566	0.0130941	0.0134213	0.329253
rs4680	2003	0.0104755	0.0134886	0.437385	2562	0.022305	0.0129571	0.08517
rs569356	2005	-0.0302461	0.0193186	0.117432	2566	-0.00593142	0.0184848	0.7483
*SNP genotyped in TwinsUK; LD - linkage disequilibrium (r2) measure between originally associated and genotyped SNP; CHR - chromosome; POS - position;
EA - effect allele; NEA - non effect allele; EAF - effect allele frequency; N - total number of samples; SE - standard error; P - p-value.
