# Supplementary material for: Genome-Wide Association Analysis of Eating Disorder-Related Symptoms, Behaviors, and Personality Traits
Source: Am J Med Genet B Neuropsychiatr Genet. 2012 Aug 22;159B(7):803–11. doi: 10.1002/ajmg.b.32087 (PMC3494378; doi:10.1002/ajmg.b.32087)
Supplement: Supplementary file 4 [file ajmg0159B-0803-SD4.xls]

## Sheet: Sheet1
Supplementary Table 4: Association of established obesity SNPs with six ED-related traits in TwinsUK discovery dataset
SNP information									Drive For Thinness
ORIGINAL SNP	GENE	GENOTYPED SNP*	LD (r2)	CHR	POS	EA	NEA	EAF	N	BETA	SE	P
rs2815752	NEGR1	rs3101336	1	1	72523773	T	C	0.410197	1932	0.00019435	0.00173961	0.911045
rs1514175	TNNI3K	rs10493544	0.966	1	74756423	T	C	0.436463	1928	-0.00141548	0.00171956	0.410415
rs1555543	PTBP2	rs10489741	0.966	1	96714994	G	A	0.403117	1925	0.000949947	0.00172213	0.581214
rs984222	TBX15-WARS2	rs10923724	0.874	1	119348365	C	T	0.434074	1934	-0.00198224	0.00173921	0.254395
rs1011731	DNM3-PIGC	rs1011731	/	1	170613171	G	A	0.438406	1932	0.00250852	0.00171235	0.142931
rs10913469	SEC16B, RASAL2	rs10913469	/	1	176180142	C	T	0.199586	1934	0.00157141	0.00219339	0.473726
rs713586	RBJ	rs6752378	0.935	2	25003620	A	C	0.490171	1933	0.00230436	0.00174399	0.186396
rs887912	FANCL	rs759250	1	2	59182657	A	G	0.295654	1933	0.00175242	0.00192232	0.36197
rs10195252	GRB14	rs10195252	/	2	165221337	C	T	0.406412	1934	0.00186251	0.00176588	0.291552
rs6784615	NISCH-STAB1	rs4687617	1	3	52484317	G	A	0.0592344	1933	-0.00403603	0.00358355	0.260054
rs6795735	ADAMTS9	rs6795735	/	3	64680405	T	C	0.401139	1932	0.00298176	0.00175933	0.0901095
rs13078807	CADM2	rs13078807	/	3	85966840	G	A	0.211996	1934	-8.95699e-05	0.00211625	0.96624
rs7647305	SFRS10, ETV5, DGKG	rs7647305	/	3	187316984	T	C	0.221099	1929	-0.000850205	0.00205722	0.679403
rs13107325	SLC39A8	rs13107325	/	4	103407732	T	C	0.0768634	1932	-0.00289334	0.0031593	0.359764
rs6861681	CPEB4	rs747472	0.845	5	173286120	C	T	0.302952	1931	0.000859033	0.00181855	0.636661
rs1294421	LY86	rs1294433	0.815	6	6690162	G	A	0.460186	1934	-0.0001841	0.00177399	0.917346
rs206936	NUDT3	rs464553	1	6	34423057	A	C	0.184524	1932	0.000825728	0.00222666	0.710759
rs987237	TFAP2B	rs987237	/	6	50911009	G	A	0.167528	1934	0.00219721	0.00230297	0.340044
rs1055144	NFE2L3	rs1055144	/	7	25837634	T	C	0.182265	1934	0.00327672	0.00221124	0.138381
rs10968576	LRRN6C	rs2183825	1	9	28402375	C	T	0.322389	1934	-0.00305018	0.00181186	0.0922872
rs925946	BDNF	rs925946	/	11	27623778	T	G	0.315476	1932	-0.00437516	0.00187211	0.0194378
rs4923461	BDNFOS	rs10501087	1	11	27626684	C	T	0.208118	1934	0.00878296	0.00214042	4.07154e-05
rs10838738	MTCH2	rs10838738	/	11	47619625	G	A	0.350569	1934	-0.0014502	0.00182531	0.426906
rs7138803	BCDIN3D, FAIM2	rs7138803	/	12	48533735	A	G	0.380041	1934	-0.000874998	0.00177017	0.621093
rs1443512	HOXC13	rs1443512	/	12	52628951	A	C	0.208893	1934	-0.00273799	0.00208359	0.188822
rs4771122	MTIF3	rs1475221	0.832	13	26935566	G	A	0.212468	1925	-0.000804364	0.00207408	0.698151
rs10150332	NRXN3	rs10146997	1	14	79014915	G	A	0.210962	1934	-0.0010406	0.00208115	0.617066
rs2241423	MAP2K5	rs2241423	/	15	65873892	A	G	0.217166	1934	0.00298821	0.00205814	0.146529
rs12444979	GPRC5B	rs12446632	1	16	19842890	A	G	0.132368	1934	-0.00143512	0.00261442	0.583058
rs7498665	SH2B1, ATP2A1	rs4788102	1	16	28780899	A	G	0.396329	1934	-0.000878408	0.0017359	0.612839
rs9939609	FTO	rs8050136	1	16	52373776	A	C	0.394982	1933	-0.00422826	0.00174427	0.0153471
rs1424233	MAF	rs1424233	/	16	78240252	T	C	0.463787	1933	-0.00214848	0.00170726	0.208234
rs1805081	NPC1	rs1805081	/	18	19394430	C	T	0.430419	1933	2.19788e-05	0.00175473	0.990006
rs29941	KCTD15	rs29941	/	19	39001372	A	G	0.324716	1934	-0.00151181	0.00181843	0.405757
rs2287019	QPCTL	rs2287019	/	19	50894012	T	C	0.189539	1931	-0.0010498	0.00217453	0.629258
rs3810291	TMEM160	rs2303108	0.802	19	52281735	T	C	0.271998	1932	0.00393171	0.00190063	0.0385807
rs4823006	ZNRF3-KREMEN1	rs2179129	0.935	22	27780923	G	A	0.409255	1934	0.00329617	0.00171863	0.0551224
rs17782313	MC4R	rs12970134	0.813	18	56035730	A	G	0.256463	1934	-0.00131722	0.00199416	0.508907
rs6235	PCSK1	rs10476552	0.959	5	95734888	C	T	0.286749	1932	0.000728034	0.00186767	0.696679
rs4929949	RPL27A	rs10840065	0.966	11	8483219	G	A	0.451138	1934	-0.00177928	0.00172595	0.302589
rs6548238	TMEM18	rs4854344	0.853	2	628144	G	T	0.16224	1920	0.00319635	0.00232202	0.168656
rs2112347	FLJ35779	rs400603	NA	21	26247159	G	A	0.065667	1934	-0.00757942	0.00341852	0.026612
rs4846567	LYPLAL1	rs4846565	0.824	1	217788727	A	G	0.349276	1934	-0.00108188	0.00181504	0.551133
	Body Dissatisfaction				Bulimia				Childhood Retrospective Perfectionism
ORIGINAL SNP	N	BETA	SE	P	N	BETA	SE	P	N	BETA	SE	P
rs2815752	1913	0.0631963	0.349508	0.856513	2022	0.00642955	0.0146534	0.660825	883	0.0206681	0.0230161	0.369194
rs1514175	1908	0.276361	0.345693	0.424036	2017	0.0138272	0.0145496	0.341935	882	-0.000369207	0.0225932	0.986962
rs1555543	1907	-0.414634	0.345758	0.230448	2015	0.0204266	0.0145822	0.161276	879	0.016459	0.0232004	0.47806
rs984222	1915	0.383373	0.348314	0.271048	2024	0.0316554	0.0146348	0.0305395	883	0.00668266	0.023261	0.77389
rs1011731	1913	-0.284227	0.345452	0.410639	2022	-0.010991	0.0144514	0.446928	881	-0.00653367	0.0238589	0.784202
rs10913469	1915	0.298272	0.441445	0.499249	2024	0.0166532	0.0185286	0.36877	883	0.035187	0.0292699	0.229303
rs713586	1914	0.0557726	0.350223	0.873473	2023	0.00697067	0.0146923	0.635183	883	-0.00148085	0.0222445	0.946923
rs887912	1915	-0.306158	0.385793	0.427439	2023	-0.0245486	0.0161964	0.1296	883	0.00600411	0.0254392	0.813419
rs10195252	1915	0.340972	0.356731	0.339161	2024	-0.0201531	0.0149199	0.176774	882	-0.00840306	0.0231415	0.716518
rs6784615	1914	1.55345	0.720398	0.031054	2023	0.0257152	0.0304187	0.397903	882	-0.0836107	0.0470185	0.0753629
rs6795735	1912	-0.221658	0.35323	0.530321	2021	-0.025289	0.0149078	0.0898163	883	0.00372158	0.023822	0.875856
rs13078807	1915	0.42118	0.424313	0.320897	2024	0.019045	0.0178554	0.286141	882	-0.00675857	0.0284843	0.812444
rs7647305	1910	-0.158652	0.413729	0.701372	2019	-0.00680692	0.0173482	0.694785	883	-0.0295722	0.0265112	0.264653
rs13107325	1913	0.556658	0.631248	0.377865	2022	-0.0219629	0.0265442	0.408004	882	0.00679641	0.038276	0.859066
rs6861681	1913	-0.77113	0.365545	0.0348983	2021	-0.00877571	0.0153757	0.568168	883	-0.0438494	0.0247414	0.0763438
rs1294421	1915	0.0190677	0.355606	0.957238	2024	-0.00466058	0.0149498	0.755231	883	-0.00593522	0.0233896	0.799685
rs206936	1913	0.0745572	0.447873	0.867787	2022	0.00337638	0.0188098	0.857545	883	-0.00385244	0.0304577	0.899348
rs987237	1915	-0.0441429	0.466739	0.924651	2024	-0.00902931	0.0195491	0.644169	883	0.0205622	0.0290096	0.478444
rs1055144	1915	-0.518125	0.441537	0.240612	2024	-0.0147235	0.0187289	0.431786	883	-0.0281434	0.0284967	0.323348
rs10968576	1915	0.511221	0.363164	0.159224	2024	0.0365051	0.0152123	0.0164084	883	-0.0427574	0.0245206	0.0812052
rs925946	1913	0.988274	0.375112	0.00842343	2022	0.0431917	0.0157651	0.00614939	882	-0.0167903	0.0233537	0.472169
rs4923461	1915	-1.22798	0.431562	0.00443525	2023	-0.0489764	0.0180723	0.00672791	882	-0.030419	0.0273775	0.266526
rs10838738	1915	0.454983	0.367321	0.215474	2024	0.00756708	0.0153832	0.622786	882	-0.0474965	0.0247449	0.0549275
rs7138803	1915	0.264853	0.355209	0.455893	2024	0.0167386	0.0149976	0.264384	883	-0.00950903	0.023303	0.68323
rs1443512	1915	0.633394	0.416405	0.128235	2024	0.0177078	0.0175335	0.312525	883	-0.0213603	0.0271304	0.431095
rs4771122	1906	0.565867	0.417089	0.174874	2015	-0.0122114	0.0175735	0.487132	881	0.00467216	0.026769	0.861444
rs10150332	1915	0.417161	0.417372	0.317555	2024	0.00136865	0.0176351	0.938139	883	-0.00662401	0.0276303	0.810534
rs2241423	1915	-0.832839	0.412733	0.0436052	2024	-0.0404146	0.0173557	0.0198798	883	0.0260162	0.0280159	0.353085
rs12444979	1915	-0.333836	0.523591	0.523741	2024	-0.00992491	0.0219895	0.651739	883	0.0251581	0.0340151	0.459532
rs7498665	1915	0.0564416	0.351004	0.872251	2024	0.00256911	0.0146562	0.86085	883	0.0170583	0.023177	0.46173
rs9939609	1914	0.326162	0.35091	0.352644	2023	0.0372664	0.014752	0.0115307	882	0.00267597	0.0229958	0.907361
rs1424233	1914	-0.0814676	0.34317	0.812349	2023	0.00866607	0.0144429	0.548491	882	-0.0416802	0.0225884	0.0650076
rs1805081	1914	0.113873	0.352674	0.746783	2023	-0.016237	0.0147881	0.272214	882	-0.0101235	0.023378	0.664988
rs29941	1915	-0.326331	0.368423	0.375752	2024	-0.000441927	0.0153869	0.977087	883	0.016787	0.0239591	0.483521
rs2287019	1912	0.639534	0.439342	0.145486	2021	-0.0157038	0.0185281	0.39668	882	0.0617953	0.0296315	0.0370274
rs3810291	1913	-0.233024	0.382731	0.542626	2022	-0.0104946	0.0161195	0.515016	883	-0.0393627	0.0256687	0.125155
rs4823006	1915	-0.717168	0.344453	0.0373378	2024	-0.0420032	0.0144855	0.00373563	883	0.0156158	0.0220481	0.478783
rs17782313	1915	0.52327	0.401791	0.192799	2024	-0.0130909	0.0168931	0.438382	883	0.0244021	0.0253624	0.335981
rs6235	1913	-0.33679	0.376851	0.371485	2022	-0.00169701	0.0158297	0.914627	883	0.0097224	0.0252335	0.700016
rs4929949	1915	-0.00754695	0.34769	0.982682	2024	0.000816219	0.0146048	0.955432	883	-0.0117321	0.0237656	0.621546
rs6548238	1900	-0.32355	0.462802	0.484482	2009	-0.0218604	0.0196503	0.265934	877	0.00396746	0.0293861	0.892603
rs2112347	1915	-0.109529	0.698128	0.875332	2024	-0.00298459	0.0290267	0.918104	882	-0.035263	0.0492577	0.474061
rs4846567	1915	0.53355	0.36441	0.143154	2024	-0.00958299	0.0153033	0.531181	883	-0.0507833	0.0243903	0.0373324
	Breakfast Skipping				Weight Fluctuation
ORIGINAL SNP	N	BETA	SE	P	N	BETA	SE	P
rs2815752	2004	0.0248262	0.0135029	0.0659755	2565	-0.00397838	0.012993	0.759458
rs1514175	1999	0.0167262	0.0134068	0.212179	2562	-0.00652372	0.0127965	0.610187
rs1555543	1998	-0.00612115	0.0134265	0.648462	2549	0.00167435	0.0130301	0.897754
rs984222	2006	-0.0209055	0.0134894	0.121196	2567	0.00500089	0.0130178	0.700861
rs1011731	2004	-0.00601903	0.0133232	0.651435	2565	-0.0139741	0.0128857	0.278159
rs10913469	2006	-0.0126321	0.0171044	0.460193	2566	0.0131507	0.016277	0.419129
rs713586	2005	0.000336397	0.0135357	0.980172	2566	0.00889638	0.0128091	0.487347
rs887912	2005	-0.00985769	0.0149212	0.508836	2566	-0.0107513	0.0142611	0.450917
rs10195252	2006	0.00714856	0.0137201	0.602347	2566	-0.0200222	0.0131986	0.12927
rs6784615	2005	-0.02268	0.0279633	0.41733	2565	0.0513746	0.0273935	0.0607338
rs6795735	2003	0.0188416	0.0137036	0.169148	2564	0.0146806	0.0132193	0.266765
rs13078807	2006	-0.00584194	0.0164489	0.722472	2566	0.0212966	0.0159954	0.183051
rs7647305	2001	-0.0103906	0.0159826	0.515617	2562	-0.0384097	0.0151584	0.0112804
rs13107325	2005	0.00713267	0.0245551	0.771452	2565	0.0064126	0.0231926	0.782169
rs6861681	2003	0.011584	0.0141849	0.41413	2564	-0.00809334	0.0139198	0.560952
rs1294421	2006	0.0112961	0.0137743	0.41217	2567	0.00423026	0.0130646	0.746093
rs206936	2004	-0.000874308	0.0173702	0.959856	2564	0.0268323	0.0168499	0.111288
rs987237	2006	-0.0329898	0.0179792	0.0665223	2567	0.00782954	0.0169057	0.643271
rs1055144	2006	-0.0113039	0.0172141	0.511395	2567	-0.00514938	0.0163282	0.752483
rs10968576	2006	0.0217735	0.0140556	0.121357	2567	0.0143193	0.013635	0.293629
rs925946	2004	0.00287346	0.0145557	0.843506	2565	-0.0261002	0.0138539	0.0595704
rs4923461	2005	-0.0055516	0.0166505	0.738818	2566	-0.0203283	0.0161364	0.207748
rs10838738	2006	0.00267696	0.0142026	0.850497	2566	0.0122022	0.0138515	0.378356
rs7138803	2006	-0.0160235	0.0138003	0.245604	2567	0.0236682	0.0133993	0.0773313
rs1443512	2006	0.0113101	0.0161273	0.483115	2567	-0.0153311	0.0153805	0.318868
rs4771122	1997	-0.0272552	0.0161916	0.0923192	2558	0.00988245	0.0157022	0.52911
rs10150332	2006	-0.0109304	0.0162286	0.500611	2566	-0.0122604	0.0155969	0.431819
rs2241423	2006	0.00659876	0.0160093	0.680204	2567	-0.0192165	0.0157231	0.221637
rs12444979	2006	-0.0430468	0.0203656	0.0345404	2566	-0.00175855	0.0188728	0.925761
rs7498665	2006	-0.00487082	0.0135283	0.718812	2567	-0.0055909	0.0128208	0.662778
rs9939609	2005	-0.0166694	0.0135476	0.218536	2566	0.02566	0.0130536	0.049328
rs1424233	2005	-0.0101647	0.0133138	0.445182	2564	-0.0130579	0.0128307	0.308814
rs1805081	2005	-0.00695596	0.0136275	0.609746	2565	-0.00438748	0.0131122	0.737919
rs29941	2006	-0.0061538	0.0141768	0.664233	2567	-0.00721937	0.013596	0.595424
rs2287019	2004	-0.0189766	0.0170429	0.265508	2563	-0.0252362	0.0166367	0.129292
rs3810291	2004	0.00815921	0.0148202	0.581944	2565	0.000818213	0.0144691	0.954904
rs4823006	2006	-0.00962537	0.0133621	0.471309	2567	-0.0164409	0.0128058	0.199191
rs17782313	2006	-0.00697781	0.0155422	0.653461	2567	0.0229538	0.0144275	0.111615
rs6235	2004	-0.00573402	0.0145719	0.693951	2565	-0.0281258	0.014201	0.0476411
rs4929949	2006	-0.0159961	0.0134757	0.235217	2567	0.00450953	0.013022	0.729117
rs6548238	1991	-0.011102	0.0180915	0.53944	2546	-0.0353272	0.016887	0.0364409
rs2112347	2006	0.0424288	0.0266849	0.111836	2566	0.020711	0.0259959	0.425624
rs4846567	2006	-0.00977974	0.0141345	0.488998	2567	0.0362886	0.013659	0.00788971
*SNP genotyped in TwinsUK; LD - linkage disequilibrium (r2) measure between originally associated and genotyped SNP; CHR - chromosome; POS - position; EA - effect allele; NEA - non effect allele;
EAF - effect allele frequency; N - total number of samples; SE - standard error; P - p-value.
