# Supplementary material for: Genome-Wide Association Analysis of Eating Disorder-Related Symptoms, Behaviors, and Personality Traits
Source: Am J Med Genet B Neuropsychiatr Genet. 2012 Aug 22;159B(7):803–11. doi: 10.1002/ajmg.b.32087 (PMC3494378; doi:10.1002/ajmg.b.32087)
Supplement: Supplementary file 5 [file ajmg0159B-0803-SD5.xls]

## Sheet: Sheet1
Supplementary Table 5: Six prioritised established EDs and obesity SNPs in the discovery, replication and global meta-analysis
SNP information					TwinsUK
MARKER	CHR	POS	NEAREST GENE	SNP FUNCTION	EA	NEA	EAF	BETA	SE	P	N
DT (EDs loci)
rs6265	11	27636492	BDNF	missense	T	C	0.190021	0.00926869	0.0021908	2.32929e-05	1934
rs6604568	1	216160774	SPATA 17	unknown	G	A	0.28516	-0.00603558	0.00190281	0.00151431	1934
DT (obesity loci)
rs10501087	11	27626684	BDNFOS	unknown	C	T	0.208118	0.00878296	0.00214042	4.07154e-05	1934
BD (EDs loci)
rs1042114	1	29011562	OPRD1	missense	G	T	0.146029	-1.39546	0.49537	0.00484723	1914
BULIMIA (obesity loci)
rs2294239 (proxy for rs2179129)	22	27779477	ZNRF3	intron	G	A	0.419466	-0.0441081	0.0144469	0.00226485	2024
WF - obesity loci
rs4846565	1	217788727	LYPLAL1	unknown	A	G	0.339696	0.0362886	0.013659	0.00788971	2567
	TEENAGE						Global meta-analysis
MARKER	EA	NEA	BETA	SE	P	N	EA	NEA	EAF	BETA	SE	P	I2	N
DT (EDs loci)
rs6265	A	G	0.00444	0.004736	0.349	480	T	C	0.193039	0.008418	0.001988	2.33e-05	0	2414
rs6604568	G	A	0.001558	0.003907	0.6903	478	G	A	0.301419	-0.00458	0.001711	0.007443	0.673	2412
DT (obesity loci)
rs10501087	C	T	0.004931	0.004515	0.2753	478	C	T	0.214555	0.008076	0.001934	3.01e-05	0	2412
BD (EDs loci)
rs1042114	G	T	-0.5625	1.004	0.5758	468	G	T	0.138125	-1.23239	0.444239	0.005549	0	2382
BULIMIA (obesity loci)
rs2294239 (proxy for rs2179129)	G	A	0.08459	0.1275	0.5071	479	G	A	0.430687	-0.042477	0.014355	0.003097	0.006	2503
WF - obesity loci
rs4846565	A	G	0.1033	0.3244	0.7502	399	A	G	0.33176	0.036407	0.013647	0.007652	0	2966
CHR - chromosome; POS - position; EA - effect allele; NEA - non-effect allele; EAF - effect allele frequency; SE - standard error; P - p-value; N - total number of
samples; I2- measure of heterogeneity; DT - Drive For Thinness; BD - Body Dissatisfaction; WF - Weight Fluctuation.
SNPs shown in bold improved association in global meta-analysis.

## Sheet: Sheet2
name	chromosome	position	strand	allele1	allele2	effallele	effallelefreq	n	beta	sebeta	p	pgc	pexhwe	call
